# Supplementary material for: Lithium Diffusion in Silicon Encapsulated with Graphene
Source: Nanomaterials (Basel). 2021 Dec 15;11(12):3397. doi: 10.3390/nano11123397 (PMC8709124; doi:10.3390/nano11123397)
Supplement: Supplementary file 1 [file nanomaterials-11-03397-s001.zip]

Archive with 1 entries (1 files):
- nanomaterials-1483834-supplementary.pdf
